# Supplementary material for: A Comparative Study of the Effects of Cholesterol and Lanosterol on Hydrated Phosphatidylethanolamine Assemblies: Focusing on Physical Parameters Related to Membrane Fusion
Source: Membranes (Basel). 2025 Nov 24;15(12):352. doi: 10.3390/membranes15120352 (PMC12734454; doi:10.3390/membranes15120352)
Supplement: Supplementary file 1 [file membranes-15-00352-s001.zip]

Archive with 1 entries (1 files):
- membranes-3987278-supplementary.pdf
